# Supplementary material for: Intermediate field directions recorded in Pliocene basalts in Styria (Austria): evidence for cryptochron C2r.2r-1
Source: Earth Planets Space. 2021 Oct 3;73(1):182. doi: 10.1186/s40623-021-01518-w (PMC8549934; doi:10.1186/s40623-021-01518-w)
Supplement: Supplementary file 1 — Additional file 1: Table S1: Paleointensity results on specimen level. [file 40623_2021_1518_MOESM1_ESM.xlsx]

## Sheet: Table S1
Table S1: Paleointensity results on specimen level obtained from Thellier-Coe experiments, MT4 of Leonhardt et al. (2004)
	Legend
		Specimen		Name of specimen
		AF		AF demagnetization step of 15 mT prior to each magnetization measurement
		Labfield		Intensity of laboratory field in µT
		Paleoint		Raw paleointensity in µT
		Stddev		Standard deviation in µT
		Tmin		Minimum temperature used for paleeointensity evaluation
		Tmax		Maximum temperature used for paleeointensity evaluation
		n		Number of temperature steps within Tmin-Tmax
		slope		Slope of linear fit
		ß		Standard deviation of slope
		f		NRM fraction
		g		Gap factor
		q		Quality factor (Coe et al., 1978)
		MAD anchored		Maximum angular deviation of anchord line MAD anc
		α		Angular difference between anchored and not-anchored solution
		Class		Class A (B) fulfilling TTA (TTB) criteria (Leonhardt et al. 2004), C: slightly exceeding class B criteria but providing a good straight line fit
		CK-error		Deviations of pTRM checks δCK (Leonhardt et al., 2000)
		CK-diff		Cumulative check difference between pTRM-check and related pTRM δpal
		d(t*)		Relative intensity difference of tail checks δTR normalized tail of pTRM Δt*
		d(TR)		Cumulative check difference δpal
		FRAC		NRM fraction FRAC (Paterson et al. 2014 [SPD v1.1])
		k’		Curvature of selected best-fit Arai plot segment normalized by the respective maximums of the segment NRM and TRM (Paterson 2011, et al. 2014 [SPD v1.1])																							n			Accepted results
		DRAT		Deviations of pTRM checks δCK																							Mean PI			Structure mean paleointensity in µT
		rsq_corr		Correlation coefficient of fit line squared																							s(Mean PI)			Standard deviation in µT
		Qual		Classification according to the quality criteria defined in Table 2																							site			Site name according to Table 1 (M or S,M indicates that the meanPI was calculated using only results with Qual S or M)
	Name	AF	Labfield	Paleoint	Stddev	Tmin	Tmax	n	slope	ß	f	g	q	Mad anchored	α	Class	CK-error	CK-diff	d(t*)	d(TR)	FRAC	k'	DRAT	rsq_corr	Qual		n	meanPI	s(Mean PI)	site
	AM0301B		30	53.76	4.89	200	410	8	-1.79	0.09	0.25	0.85	2.3	1.6	2.6	C	5.6	40.8	3.3	4.1	0.285563	0.749806	10.8826	0.951	W*
	AM0302B		30	0	0	20	610	0	0	0	0	0	0	0	0		0	0	0	0
	AM0302BC		40	0	0	20	280	0	0	0	0	0	0	0	0	unstable	0	0	0	0
	AM0303B		30	0	0	20	610	0	0	0	0	0	0	0	0		0	0	0	0
	AM0305B		30	61.86	6.25	200	440	9	-2.06	0.1	0.46	0.84	3.8	2.8	0.9	B	5.6	7.6	5.9	5.7	0.584802	-0.818507	5.28388	0.93	W
	AM0305BC		40	0	0	20	280	0	0	0	0	0	0	0	0	unstable	0	0	0	0							1	56.46		M
	AM0306B		30	56.46	2.3	200	440	8	-1.88	0.04	0.42	0.83	8.5	1.2	2	B	1.9	1.3	2.1	4.9	0.454446	6.69005e-05	2.14084	0.99	M		3	57.36	3.36749	AM03
	KN1205IA	15	40	0	0	20	520	0	0	0	0	0	0	0	0		0	0	0	0
	KN1207AA	15	40	12.46	0.64	320	470	6	-0.31	0.05	0.33	0.74	4.8	3.5	7.4	B	1.4	1.8	3.7	1.5	0.207688	0.291486	3.86743	0.99	W
	KN1207AB	15	20	0	0	0	0	0	0	0	0	0	0	0	0		0	0	0	0
	KN1207Ba		40.2	9.45	0.74	90	500	13	-0.24	0.08	0.58	0.69	5.1	5.8	14.3	A	2.3	1.2	1.1	5	0.711	0.232	3.9	0.933	M		2	11.82	2.37	M
	KN1208AA	15	20	14.19	0.86	200	410	7	-0.71	0.06	0.44	0.82	6	3.1	4	C	2.7	12.7	7	6.5	0.441	0.248012	5.01326	0.982	M		3	12.0333	1.95847	KN12
	KN1401CA		20	7.3	0.29	280	470	7	-0.37	0.04	0.42	0.82	8.7	2.5	3	B	2	9.7	2	1.8	0.388349	-0.162659	4.48625	0.992	M
	KN1402BA		40	8.63	0.18	200	560	13	-0.22	0.02	0.92	0.91	40.8	2.7	1.7	C	4	15.9	0.7	1.8	0.877788	-0.0864656	4.20822	0.995	M
	KN1403BA		20	8.08	0.24	200	520	11	-0.4	0.03	0.73	0.88	21.5	2	1.2	C	4.5	12.1	3.2	2.8	0.7464	-0.0472835	5.74913	0.992	M
	KN1404BA		20	8.05	0.29	200	470	9	-0.4	0.04	0.51	0.85	12.1	2.2	5.2	A	2.3	4.6	2.1	2	0.551643	0.0258431	4.15325	0.991	S
	KN1406Ba		40.2	9.46	0.4	180	550	11	-0.24	0.04	0.78	0.86	15.9	5	5.9	A	2.1	3	1	9.6	0.613223	0.335753	2.66449	0.984	M
	KN1407BA		40	9.38	0.14	200	560	13	-0.23	0.01	0.85	0.91	52.7	2.3	0.6	C	4	12.7	1.8	4.6	0.887059	-0.0756842	4.50992	0.998	M		7	8.56429	0.737309	S, M
	KN1408BA		20	9.05	0.28	20	500	11	-0.45	0.03	0.67	0.88	19	1.3	2.6	A	3.2	4.9	2.2	3.4	0.668003	-0.112785	1.33417	0.991	S		7	8.56429	0.737309	KN14
	KN1502OA	15	20	20.09	1.08	280	520	9	-1	0.05	0.54	0.85	8.5	2.1	2.4	A	1.5	2.3	3	2.8	0.525263	-0.281296	1.93709	0.98	M
	KN1505BA	15	20	9.93	0.72	350	520	7	-0.5	0.07	0.56	0.74	5.7	1.3	2.3	B	3	8.6	5.8	12.3	0.438	0.472	4.8	0.974	M
	KN1506RA	15	40	16.12	2.05	380	520	6	-0.4	0.13	0.57	0.77	3.5	2.4	1.5	B	6.8	4.7	6.1	5.3	0.286385	0.712122	11.0271	0.937	W*
	KN1506RB	15	20	13.27	0.3	350	520	7	-0.66	0.02	0.49	0.81	17.4	2.4	3.2	B	3.6	1	3.2	4.3	0.414167	0.0588574	6.1208	0.997	M
	KN1507AA	15	20	10.07	1.33	350	520	7	-0.5	0.13	0.58	0.76	3.3	1.1	2.2	B	2.6	7.3	0	2.9	0.340307	0.788763	3.96476	0.915	W
	KN1508Ba		40.2	7.9	0.58	300	550	7	-0.2	0.07	0.82	0.54	6	5.4	5.8	B	2.3	2.1	2.9	10.7	0.531914	0.44011	2.7968	0.973	M		4	12.7975	4.62633	S,M
	KN1508BB	15	20	0	0	0	0	0	0	0	0	0	0	0	0		0	0	0	0							6	12.8967	4.16396	KN15
	NH0201BC	15	20	0	0	15	560	0	0	0	0	0	0	0	0	unstable	0	0	0	0							0			NH02
	SB0101Ca		40.2	0	0	90	500	0	0	0	0	0	0	0	0	unstable	0	0	0	0
	SB0105A	15	15	0	0	15	500	0	0	0	0	0	0	0	0		0	0	0	0
	SB0106B	15	15	0	0	15	500	0	0	0	0	0	0	0	0		0	0	0	0
	SB0108B	15	15	0	0	15	500	0	0	0	0	0	0	0	0		0	0	0	0
	SB0108Ca		40.2	0	0	0	500	0	0	0	0	0	0	0	0		0	0	0	0							0			SB01
	SB0203Ba		40.2	0	0	0	0	0	0	0	0	0	0	0	0	unstable	0	0	0	0
	SB0207Ca		40.2	2.31	0.13	210	550	10	-0.06	0.06	0.83	0.7	10	2.4	2.9	A	1.6	2.1	1.5	4.5	0.549193	0.388054	1.93403	0.973	M		1	2.31		SB02
	SB0301Ca		40.2	0	0	0	550	0	0	0	0	0	0	0	0		0	0	0	0
	SB0302B	15	15	0	0	15	500	0	0	0	0	0	0	0	0		0	0	0	0
	SB0306B	15	15	0	0	15	500	0	0	0	0	0	0	0	0		0	0	0	0
	SB0309B	15	15	0	0	15	500	0	0	0	0	0	0	0	0		0	0	0	0
	SB0309Ca		40.2	0	0	0	550	0	0	0	0	0	0	0	0		0	0	0	0							0			SB03
	SB0402B	15	15	7.42	0.28	15	450	13	-0.49	0.04	0.43	0.72	8.3	2.3	6.7	B	2	1.6	0.9	3.1	0.578223	0.168	4.12784	0.985	M
	SB0403B	15	15	0	0	0	0	0	0	0	0	0	0	0	0		0	0	0	0
	SB0403Ca		40.2	0	0	0	0	0	0	0	0	0	0	0	0	unstable	0	0	0	0
	SB0404Ca		40.2	0	0	0	0	0	0	0	0	0	0	0	0	unstable	0	0	0	0
	SB0406B	15	15	0	0	15	540	0	0	0	0	0	0	0	0		0	0	0	0							1	7.42		SB04
	SB0501Ca		40.2	0	0	0	500	0	0	0	0	0	0	0	0	unstable	0	0	0	0							2	4.865	2.555	SB03/04
	SB0505B	15	15	0	0	15	500	0	0	0	0	0	0	0	0	unstable	0	0	0	0
	SB0507B	15	15	0	0	15	500	0	0	0	0	0	0	0	0	unstable	0	0	0	0
	SB0507Ca		40.2	0	0	0	500	0	0	0	0	0	0	0	0		0	0	0	0
	SB0509B	15	15	0	0	15	500	0	0	0	0	0	0	0	0	unstable	0	0	0	0							0			SB05
	SK0202BC		40	21.96	1.1	20	520	12	-0.55	0.05	0.6	0.84	10	2.8	2.9	A	2.6	1.4	2.3	2.4	0.671776	0.278911	3.75611	0.975	M
	SK0205CA	15	30	0	0	15	440	0	0	0	0	0	0	0	0		0	0	0	0
	SK0210BA	15	30	0	0	15	440	0	0	0	0	0	0	0	0		0	0	0	0
	SK0215CA	15	30	0	0	15	540	0	0	0	0	0	0	0	0		0	0	0	0
	SK0217CC		40	0	0	20	560	0	0	0	0	0	0	0	0		0	0	0	0							1	21.96		SK02
	ST0201BC		30	0	0	20	500	0	0	0	0	0	0	0	0		0	0	0	0
	ST0203BA		30	0	0	20	500	0	0	0	0	0	0	0	0		0	0	0	0
	ST0208B		30	0	0	20	500	0	0	0	0	0	0	0	0		0	0	0	0
	ST0211BA		30	0	0	20	500	0	0	0	0	0	0	0	0		0	0	0	0							0			ST02
	TD0104AA		20	13.1	0.49	410	520	5	-0.65	0.04	0.43	0.73	8.5	3.3	2.6	B	3.9	0.4	4.8	7	0.323	0.188	7.6	0.996	M
	TD0106AA		20	14.21	0.86	200	560	13	-0.71	0.06	0.91	0.89	13.4	2.7	3.1	B	4.3	3	4.1	6.1	0.832	0.515	3.9	0.96	W
	TD0112AA	15	20	12.37	0.75	410	520	5	-0.62	0.06	0.53	0.68	6	1.4	1.7	B	2.7	0.3	5.8	13	0.297	0.31	4.2	0.989	W
	TD01H2AA		20	7.79	0.21	200	560	13	-0.39	0.03	0.8	0.89	27.1	2.7	2.9	A	1.2	2.5	1.9	2.6	0.773	0.183	1.5	0.992	M		3	9.83667	2.33227	S, M
	TD01H3AA		20	8.62	0.18	200	580	14	-0.43	0.02	0.9	0.9	38	5.6	5	A	2.6	2.6	2.5	3.4	0.864	0.028	2.6	0.995	S		5	11.218	2.54251	TD01
	TS0302-A	15	20	8.56	0.71	410	520	5	-0.43	0.08	0.39	0.65	3.1	2	1.9	B	2.2	7.9	2	3.9	0.239745	0.4123	5.09322	0.979	W
	TS0303EA	15	40	9.2	0.29	440	560	6	-0.23	0.03	0.66	0.78	16.5	4	6.9	B	4.1	9.5	7.2	9	0.303169	0.187635	6.07954	0.996	M
	TS0303EB	15	20	9.54	0.73	380	520	6	-0.48	0.08	0.38	0.72	3.6	1.6	0.9	B	1.2	2.8	1.6	2.4	0.300564	0.439575	2.7981	0.977	M
	TS0306AA	15	20	18.97	0.66	200	380	6	-0.95	0.03	0.34	0.78	7.7	1.5	0.6	B	3.8	2.6	2.4	2.5	0.347308	0.0557029	7.55426	0.995	M
	TS0310-A	15	40	10.86	0.91	350	500	6	-0.27	0.08	0.34	0.76	3.1	4.2	9.5	B	2.3	3.8	2.1	4.5	0.190691	0.59677	4.84701	0.972	W
	TS0310-B	15	20	5.22	0.29	410	520	5	-0.26	0.06	0.38	0.7	4.7	2.6	3	B	1.5	1.3	2.7	5.1	0.233	-0.061	4	0.991	W
	TS0311-A	15	40	13.59	1.68	350	500	6	-0.34	0.12	0.44	0.78	2.8	2.4	4.4	B	3.8	6.7	6.4	11.2	0.155	1.014	8.5	0.929	W		3	12.57	4.52761	M
	TS0311-B	15	20	8.12	1.1	350	500	6	-0.41	0.14	0.42	0.79	2.4	2.6	2.4	C	2.4	0	2.3	2.1	0.31886	0.785796	4.33293	0.928	W		8	10.5075	3.89449	TS03
	WA0201BC	15	40	0	0	20	560	0	0	0	0	0	0	0	0		0	0	0	0
	WA0203BC	15	40	16.99	1.31	350	520	7	-0.42	0.08	0.48	0.78	4.8	2.9	4.5	B	4	2.1	1.8	1.9	0.384686	0.45044	7.70245	0.971	M
	WA0206AA	15	20	0	0	15	590	0	0	0	0	0	0	0	0		0	0	0	0
	WA0211BA	15	20	17.89	1.47	350	520	7	-0.89	0.08	0.39	0.77	3.6	1.9	2.6	B	2.4	1.7	3.5	1.4	0.348337	0.431911	4.61439	0.966	M		2	17.44	0.45	WA02
