# Supplementary material for: Intermediate field directions recorded in Pliocene basalts in Styria (Austria): evidence for cryptochron C2r.2r-1
Source: Earth Planets Space. 2021 Oct 3;73(1):182. doi: 10.1186/s40623-021-01518-w (PMC8549934; doi:10.1186/s40623-021-01518-w)
Supplement: Supplementary file 2 — Additional file 2: Table S2: Raw data of 39Ar/40Ar- incremental heating experiments. [file 40623_2021_1518_MOESM2_ESM.xlsx]

## Sheet: Table S2
Table S2: : Raw data of 39Ar/40Ar- incremental heating experiments
Explanations
J:	Neutron fluence monitor value
D:	Mass discrimination per AMU based on power law
Δdays:	time between end of irradation and analysis
Constants
Standard name:	Taylor Creek rhyolite	Age: 28.619 ± 0.034 (1σ)
(40Ar/39Ar)k:	0.0039996 ± 0.00021018 (1σ)
(38Ar/39Ar)k:	0.01102108 ± 4.871E-05 (1σ)
(37Ar/39Ar)k:	0.00024021 ± 2.966E-05 (1σ)
(39Ar/37Ar)Ca:	0.0006232 ± 7.32E-06 (1σ)
(38Ar/37Ar)Ca:	8.5E-07 ± 5.05E-06 (1σ)
(36Ar/37Ar)Ca:	0.0002496 ± 4.92E-06 (1σ)
40Arλ:	5.5492E-10 ± 9.3E-13 (1σ) /a
39Arλ:	2.94E-07 ± 1.64052E-09 (1σ) /d
37Arλ:	0.000823 ± 1.118E-07 (1σ) /d
Sample: KN01-2B			J:	0.00243978	9.58e-06	(1σ)			D:	1.00906	0.00051097	(1σ)
Material: Groundmass
NGU lab nr: #59 BNC3
Step	Power (W)	40Ar (V)	1σ	39Ar (V)	1σ	38Ar (V)	1σ	37Ar (V)	1σ	36Ar (V)	1σ	%40Ar*	%39Ar(k)	40Ar*/39Ar(k)	1σ	Age	1σ	K/Ca	1σ	Δdays	Day	Month	Year	Hour	Min
1	0.5	10.8897	0.007906	0.028878	0.000196	0.009309	0.000103	0.000506	7.5e-05	0.036864	0.00012	2.52	1.48	9.58128	1.49881	41.64	12.62	1.27146	0.370037	193.509	15	1	2020	0	11
2	0.7	2.61593	0.001331	0.05927	0.000291	0.008529	0.000137	0.000765	6.2e-05	0.008871	5.3e-05	2.42	3.04	1.078	0.278753	4.73	2.4	1.7255	0.275272	193.533	15	1	2020	0	45
3	1	2.86775	0.002765	0.216066	0.000631	0.028634	0.000242	0.001756	6.3e-05	0.009425	6.1e-05	5.52	11.08	0.738549	0.087843	3.24	0.76	2.73942	0.195676	193.556	15	1	2020	1	19
4	1.1	0.979406	0.001435	0.194705	0.000544	0.022644	0.000196	0.001446	8.8e-05	0.003087	5.2e-05	9.64	9.98	0.488568	0.078604	2.15	0.68	2.99512	0.359198	193.603	15	1	2020	2	26
5	1.3	0.68653	0.001223	0.158124	0.000554	0.019915	0.000141	0.001442	6.6e-05	0.002072	5e-05	13.69	8.11	0.598936	0.09256	2.63	0.8	2.43789	0.221024	193.626	15	1	2020	3	0
6	1.5	0.677332	0.000856	0.173928	0.000485	0.018465	0.000165	0.001301	7.2e-05	0.001992	4.8e-05	15.84	8.92	0.621629	0.080647	2.73	0.69	2.97093	0.324369	193.65	15	1	2020	3	34
7	1.6	0.658269	0.00086	0.150391	0.000443	0.017428	0.000214	0.001104	8.8e-05	0.001918	3.8e-05	16.55	7.71	0.730243	0.074107	3.21	0.64	3.02447	0.474047	193.697	15	1	2020	4	42
8	1.8	0.695896	0.000811	0.130749	0.000362	0.017085	0.000129	0.000829	7.4e-05	0.002089	4e-05	13.87	6.7	0.743896	0.089685	3.27	0.77	3.50018	0.613925	193.721	15	1	2020	5	16
9	1.9	0.631843	0.001232	0.109911	0.00036	0.016436	0.00017	0.000555	7.9e-05	0.001912	4.8e-05	13.07	5.64	0.757388	0.127822	3.33	1.1	4.39306	1.22693	193.744	15	1	2020	5	50
10	2.1	0.622687	0.001212	0.101154	0.000308	0.016456	0.000107	0.000538	7e-05	0.00196	4.5e-05	9.57	5.19	0.593807	0.130348	2.61	1.12	4.16689	1.06394	193.792	15	1	2020	6	58
11	2.2	0.567729	0.001091	0.08742	0.000311	0.014868	0.000175	0.00052	7.5e-05	0.001851	4.5e-05	6.35	4.48	0.415372	0.150623	1.83	1.3	3.72399	1.05389	193.815	15	1	2020	7	32
12	2.8	1.25444	0.001443	0.17991	0.000571	0.027127	0.000212	0.001082	8.6e-05	0.003982	4.6e-05	8.81	9.22	0.619141	0.07611	2.72	0.65	3.68151	0.575457	193.839	15	1	2020	8	6
13	9.5	0.315169	0.000738	0.055689	0.000247	0.005162	7.8e-05	0.002342	9.3e-05	0.000995	4.2e-05	11.49	2.85	0.656164	0.219961	2.88	1.89	0.525208	0.04155	193.91	15	1	2020	9	48
14	12.4	0.366686	0.000886	0.067753	0.000354	0.006302	8.1e-05	0.003349	9.3e-05	0.001187	4.4e-05	9.75	3.47	0.532681	0.189646	2.34	1.63	0.446549	0.025232	193.933	15	1	2020	10	22
15	16.2	1.0634	0.001262	0.151726	0.000349	0.01445	0.000111	0.008762	0.000112	0.003349	5.9e-05	12	7.77	0.849013	0.114383	3.73	0.98	0.381772	0.010616	193.981	15	1	2020	11	30
16	18.5	1.08111	0.001471	0.075065	0.000286	0.007999	9.3e-05	0.00527	0.000103	0.003535	5.1e-05	7.44	3.84	1.08133	0.201114	4.75	1.73	0.313775	0.012741	194.004	15	1	2020	12	4
17	19.8	0.52362	0.00125	0.010088	0.000131	0.001427	6.5e-05	0.000466	6e-05	0.001736	4e-05	4.81	0.52	2.51784	1.16516	11.04	9.98	0.47699	0.121104	194.027	15	1	2020	12	37
Sample: KN06-3C			J:	0.00245788	1.529e-05	(1σ)			D:	1.00906	0.00051097	(1σ)
Material: groundmass
NGU lab nr: #46 BNC3
Step	Power (W)	40Ar (V)	1σ	39Ar (V)	1σ	38Ar (V)	1σ	37Ar (V)	1σ	36Ar (V)	1σ	%40Ar*	%39Ar(k)	40Ar*/39Ar(k)	1σ	Age	1σ	K/Ca	1σ	Δdays	Day	Month	Year	Hour	Min
1	1	5.06083	0.003301	0.050874	0.000257	0.003895	0.000133	0.005795	0.000148	0.017337	0.0001	1.46	7.38	1.46844	0.61758	6.49	5.34	0.582201	0.030097	138.233	20	11	2019	17	34
2	1.3	3.25926	0.003552	0.087335	0.000347	0.003144	0.000113	0.004256	9.6e-05	0.010936	9.8e-05	3.5	12.68	1.31747	0.338781	5.83	2.93	1.36107	0.06213	138.257	20	11	2019	18	8
3	1.4	1.53234	0.00206	0.105481	0.000446	0.002131	8.8e-05	0.002569	9.7e-05	0.005012	7.4e-05	5.96	15.31	0.873005	0.207094	3.86	1.79	2.72267	0.204	138.281	20	11	2019	18	43
4	1.6	0.613101	0.000892	0.106536	0.000318	0.001493	7.5e-05	0.001543	9.5e-05	0.001926	6.3e-05	9.74	15.47	0.565075	0.172336	2.5	1.49	4.57458	0.553976	138.328	20	11	2019	19	51
5	1.8	0.312462	0.000785	0.072529	0.00019	0.000987	6.5e-05	0.000825	9.9e-05	0.000941	5.7e-05	13.47	10.53	0.585015	0.228616	2.59	1.98	5.82222	1.37056	138.352	20	11	2019	20	25
6	1.9	0.257848	0.000709	0.041266	0.000208	0.000633	6.9e-05	0.000428	9.6e-05	0.000748	5.6e-05	16.57	5.99	1.04412	0.394622	4.62	3.42	6.38235	2.80706	138.376	20	11	2019	20	59
7	2.5	0.65616	0.00103	0.057227	0.000237	0.001056	8e-05	0.00109	0.000101	0.002119	7.2e-05	7.14	8.31	0.825926	0.366617	3.65	3.18	3.47184	0.631822	138.424	20	11	2019	22	8
8	3.1	0.3753	0.000635	0.03603	0.00029	0.000832	8.2e-05	0.000916	9.9e-05	0.001209	7e-05	7.46	5.23	0.783278	0.564932	3.47	4.89	2.59972	0.552654	138.447	20	11	2019	22	42
9	3.7	0.144485	0.000577	0.025435	0.000237	0.000783	7.6e-05	0.001782	0.000102	0.000449	5.9e-05	11.81	3.69	0.676806	0.674415	3	5.85	0.942531	0.107419	138.471	20	11	2019	23	16
10	4.3	0.071761	0.000432	0.022111	0.000199	0.000978	7e-05	0.002606	0.000121	0.000218	5.5e-05	16.45	3.21	0.538912	0.723303	2.39	6.27	0.559505	0.052075	138.518	21	11	2019	0	24
11	4.8	0.041344	0.000414	0.014466	0.00017	0.000676	7.1e-05	0.001936	9.4e-05	0.000157	5.8e-05	0	2.1	0	0	0	0	0.492424	0.048391	138.542	21	11	2019	0	59
12	5.5	0.025932	0.000288	0.008313	0.000158	0.0005	6.8e-05	0.001317	0.000109	8.9e-05	5.6e-05	6.72	1.21	0.211705	1.95903	0.94	17	0.415685	0.069277	138.566	21	11	2019	1	33
13	6.7	0.036597	0.000373	0.011477	0.000159	0.000678	6.3e-05	0.00332	0.000108	0.000145	4.8e-05	0	1.66	0	0	0	0	0.227163	0.015861	138.613	21	11	2019	2	41
14	8.1	0.032749	0.000314	0.008814	0.000148	0.000755	5.8e-05	0.004942	0.000117	7.6e-05	5.3e-05	50	1.27	1.88258	1.75582	8.32	15.17	0.116841	0.006729	138.637	21	11	2019	3	15
15	9.6	0.039808	0.000306	0.00919	0.000137	0.00126	7e-05	0.01529	0.000197	0.00014	5.9e-05	41.76	1.31	1.85245	1.89477	8.19	16.37	0.038945	0.001552	138.66	21	11	2019	3	49
16	11.4	0.045519	0.000354	0.010064	0.000154	0.001778	7.4e-05	0.038242	0.000256	0.000305	6e-05	1.37	1.41	0.064948	1.79846	0.29	15.61	0.016685	0.00058	138.708	21	11	2019	4	58
17	14.3	0.027643	0.000271	0.00552	0.000124	0.001092	7.9e-05	0.026347	0.00022	0.000233	6.1e-05	0	0.77	0	0	0	0	0.01315	0.000653	138.732	21	11	2019	5	32
18	16.5	0.040409	0.000293	0.007256	0.000128	0.001956	7.9e-05	0.048352	0.000242	0.000346	5.5e-05	0	0.99	0	0	0	0	0.009237	0.000361	138.756	21	11	2019	6	6
19	18.9	0.068036	0.000491	0.005747	0.000103	0.001753	7.7e-05	0.050433	0.000335	0.000399	5.2e-05	14.55	0.77	1.89377	2.87699	8.37	24.86	0.006857	0.000284	138.803	21	11	2019	7	15
20	19.9	0.08094	0.000476	0.002928	9.1e-05	0.000939	7e-05	0.023197	0.000221	0.00034	5.8e-05	11.3	0.39	3.40434	6.22663	15.02	53.61	0.007659	0.000529	138.827	21	11	2019	7	49
21	22.7	0.207705	0.000905	0.002494	8.2e-05	0.00082	7.4e-05	0.02241	0.000206	0.00084	6e-05	0	0.33	0	0	0	0	0.006676	0.000489	138.851	21	11	2019	8	23
Sample: KN07-5D			J:	0.00242503	1.59e-05	(1σ)			D:	1.00906	0.00051097	(1σ)
Material: groundmass
NGU lab nr: #42 BNC3
Step	Power (W)	40Ar (V)	1σ	39Ar (V)	1σ	38Ar (V)	1σ	37Ar (V)	1σ	36Ar (V)	1σ	%40Ar*	%39Ar(k)	40Ar*/39Ar(k)	1σ	Age	1σ	K/Ca	1σ	Δdays	Day	Month	Year	Hour	Min
1	1.3	1.71269	0.002175	0.048926	0.000285	0.00736	0.000118	0.000625	5.9e-05	0.005544	7.8e-05	6.87	4.42	2.42385	0.471193	10.56	4.01	1.98568	0.368724	186.945	8	1	2020	10	39
2	1.9	1.42121	0.002748	0.659347	0.000908	0.095519	0.00038	0.006904	0.000133	0.003643	6.8e-05	27.41	59.62	0.595503	0.030474	2.6	0.26	2.42167	0.095339	186.965	8	1	2020	11	8
3	2.5	0.553707	0.001228	0.222756	0.000643	0.014349	0.000188	0.001736	8.2e-05	0.001425	5.5e-05	26.64	20.15	0.667339	0.072045	2.91	0.62	3.25135	0.303619	187.006	8	1	2020	12	6
4	3	0.294781	0.001154	0.081651	0.000342	0.005276	0.000119	0.001168	0.000101	0.000875	3.8e-05	15.56	7.38	0.566268	0.136119	2.47	1.16	1.77033	0.301009	187.026	8	1	2020	12	36
5	3.6	0.198129	0.000697	0.035994	0.00031	0.003324	0.00011	0.001669	8.6e-05	0.000598	4e-05	15.46	3.25	0.858688	0.323836	3.75	2.77	0.545499	0.05617	187.047	8	1	2020	13	5
6	4.1	0.126558	0.000446	0.016622	0.000126	0.001867	5.9e-05	0.001234	8.9e-05	0.000412	4.3e-05	9.04	1.5	0.69498	0.753015	3.03	6.44	0.340208	0.048498	187.087	8	1	2020	14	3
7	4.7	0.057483	0.00049	0.005403	0.00011	0.000633	6e-05	0.000532	8.4e-05	0.000143	4.4e-05	31.02	0.49	3.33411	2.37245	14.51	20.16	0.256252	0.080011	187.107	8	1	2020	14	32
8	6.5	0.064868	0.000353	0.00626	0.000129	0.000993	4.9e-05	0.001268	8.7e-05	0.000194	3.7e-05	19.55	0.56	2.05167	1.72609	8.94	14.71	0.124146	0.017491	187.147	8	1	2020	15	30
9	9.4	0.080959	0.000384	0.009382	0.000145	0.00289	9.1e-05	0.007741	0.000193	0.000328	4e-05	11.29	0.83	1.00175	1.26662	4.37	10.82	0.029971	0.001764	187.208	8	1	2020	16	57
10	11.8	0.084781	0.00055	0.007753	0.000103	0.002497	6.5e-05	0.008442	0.000137	0.000391	4.4e-05	0	0.68	0	0	0	0	0.02255	0.000969	187.228	8	1	2020	17	26
11	16.1	0.314572	0.001217	0.012277	0.000174	0.004216	9.6e-05	0.015383	0.000253	0.001266	5e-05	0	1.08	0	0	0	0	0.019507	0.000868	187.248	8	1	2020	17	55
12	20.2	0.853587	0.002177	0.000334	4.1e-05	0.000657	5.2e-05	0.000252	6.7e-05	0.003013	5e-05	0	0.03	0	0	0	0	0.032767	0.018877	187.308	8	1	2020	19	22
Sample: KN08-5B			J:	0.00245751	1.035e-05	(1σ)			D:	1.00906	0.00051097	(1σ)
Material: Groundmass
NGU lab nr: #57 BNC3
Step	Power (W)	40Ar (V)	1σ	39Ar (V)	1σ	38Ar (V)	1σ	37Ar (V)	1σ	36Ar (V)	1σ	%40Ar*	%39Ar(k)	40Ar*/39Ar(k)	1σ	Age	1σ	K/Ca	1σ	Δdays	Day	Month	Year	Hour	Min
1	0.5	1.46215	0.001484	0.026538	0.000193	0.004295	0.0001	0.000272	5.9e-05	0.00501	6e-05	1.37	1.69	0.761516	0.670477	3.37	5.81	2.22451	0.946597	192.348	13	1	2020	20	19
2	0.7	0.585391	0.001137	0.06638	0.000256	0.007493	0.000107	0.000341	7e-05	0.001861	4.4e-05	8.59	4.22	0.763158	0.194102	3.38	1.68	4.43686	1.78615	192.372	13	1	2020	20	53
3	1	0.518858	0.000793	0.210516	0.00044	0.019077	0.000163	0.001048	8.7e-05	0.001396	4.5e-05	23.01	13.38	0.57149	0.062341	2.53	0.54	4.57632	0.74658	192.395	13	1	2020	21	27
4	1.2	0.353866	0.000815	0.21633	0.000422	0.016003	0.00021	0.001234	8e-05	0.000814	4.4e-05	34.64	13.75	0.571089	0.059234	2.53	0.51	3.99007	0.509166	192.442	13	1	2020	22	35
5	1.3	0.241061	0.000475	0.153634	0.000498	0.009784	0.000154	0.000872	7.5e-05	0.000524	3.9e-05	38.32	9.77	0.605961	0.073826	2.68	0.64	4.00818	0.677635	192.466	13	1	2020	23	9
6	1.5	0.196527	0.000681	0.11568	0.000426	0.007028	8.3e-05	0.000779	6.9e-05	0.000483	3.7e-05	30.27	7.35	0.518364	0.093111	2.29	0.81	3.37662	0.58791	192.49	13	1	2020	23	43
7	1.6	0.15027	0.000463	0.082086	0.000338	0.004876	0.00011	0.0007	8.3e-05	0.000344	3.6e-05	35.37	5.22	0.652616	0.127535	2.89	1.11	2.66386	0.620162	192.536	14	1	2020	0	50
8	1.8	0.128983	0.000459	0.063756	0.000352	0.003672	9e-05	0.000601	8.2e-05	0.000323	3.7e-05	29.2	4.05	0.59542	0.168738	2.63	1.46	2.40865	0.645207	192.56	14	1	2020	1	24
9	2	0.108231	0.000499	0.047762	0.000266	0.002882	7.1e-05	0.000526	7.5e-05	0.000302	3.3e-05	21.05	3.04	0.480731	0.200978	2.13	1.74	2.06064	0.576778	192.583	14	1	2020	1	58
10	2.1	0.099371	0.00044	0.039128	0.000263	0.002293	8.1e-05	0.000396	7.8e-05	0.000243	3.7e-05	30.72	2.49	0.786281	0.274896	3.48	2.38	2.24029	0.86575	192.631	14	1	2020	3	6
11	2.2	0.09341	0.0005	0.03282	0.000206	0.001941	6.5e-05	0.000364	7.4e-05	0.00024	3.7e-05	27.14	2.09	0.77847	0.327786	3.44	2.84	2.04331	0.814887	192.654	14	1	2020	3	40
12	2.9	0.176979	0.00061	0.050509	0.00029	0.002899	7.7e-05	0.000648	7.8e-05	0.000541	3.6e-05	13.04	3.21	0.460725	0.207476	2.04	1.8	1.7655	0.417463	192.678	14	1	2020	4	14
13	3.8	0.248636	0.000832	0.061539	0.000319	0.003442	9.5e-05	0.001297	8.9e-05	0.000714	4.1e-05	18.9	3.91	0.769996	0.194196	3.41	1.68	1.07346	0.145279	192.724	14	1	2020	5	21
14	4.7	0.596623	0.001115	0.086314	0.000241	0.005082	0.000119	0.002035	8.3e-05	0.001919	4.4e-05	8.42	5.48	0.587135	0.149377	2.6	1.29	0.959094	0.077588	192.748	14	1	2020	5	55
15	6.1	0.76404	0.001124	0.094382	0.000369	0.005878	8.5e-05	0.002355	8.3e-05	0.002465	4.5e-05	8.04	6	0.65648	0.140107	2.9	1.21	0.905781	0.063756	192.772	14	1	2020	6	29
16	7.8	1.13525	0.001366	0.138462	0.000463	0.008655	0.000141	0.007285	0.000116	0.003637	5.1e-05	9.79	8.79	0.809647	0.109017	3.58	0.94	0.428828	0.014485	192.819	14	1	2020	7	38
17	9.6	0.47819	0.000767	0.0588	0.000334	0.004149	5.6e-05	0.008266	8.9e-05	0.001586	4e-05	10.09	3.72	0.830205	0.199759	3.67	1.73	0.160031	0.004216	192.843	14	1	2020	8	12
18	11.3	0.210756	0.000563	0.02926	0.000274	0.002504	8e-05	0.005937	9.5e-05	0.000727	3.7e-05	9.83	1.85	0.717391	0.370387	3.17	3.21	0.110631	0.00421	192.867	14	1	2020	8	46
Sample: SB0202A			J:	0.00243675	1.634e-05	(1σ)			D:	1.00906	0.00051097	(1σ)
Material: groundmass
NGU lab nr: #44 BNC3
Step	Power (W)	40Ar (V)	1σ	39Ar (V)	1σ	38Ar (V)	1σ	37Ar (V)	1σ	36Ar (V)	1σ	%40Ar*	%39Ar(k)	40Ar*/39Ar(k)	1σ	Age	1σ	K/Ca	1σ	Δdays	Day	Month	Year	Hour	Min
1	1	0.873808	0.000135	0.501968	8.4e-05	0.025124	2.3e-05	0.016733	2.4e-05	0.002153	7e-06	30.89	34.97	0.542202	0.005115	2.38	0.04	2.04841	0.017755	136.794	19	11	2019	7	1
2	1.3	0.351404	0.000114	0.2518	0.000146	0.009631	1.9e-05	0.007605	2.5e-05	0.000766	8e-06	39.26	17.54	0.552538	0.009511	2.42	0.08	2.25985	0.023648	136.818	19	11	2019	7	36
3	1.4	0.179552	0.000402	0.094623	0.000237	0.004348	5.7e-05	0.002947	5.5e-05	0.000483	2.6e-05	24.1	6.59	0.461088	0.079144	2.02	0.68	2.19032	0.08335	136.842	19	11	2019	8	11
4	1.6	0.162601	0.000454	0.068285	0.000221	0.003438	5.9e-05	0.002255	6e-05	0.000426	2.5e-05	25.94	4.76	0.622785	0.10745	2.73	0.92	2.06412	0.109861	136.892	19	11	2019	9	22
5	1.8	0.136533	0.000386	0.050552	0.000158	0.002938	6.1e-05	0.001604	6.6e-05	0.000382	2.8e-05	20.57	3.52	0.560339	0.160921	2.46	1.38	2.14636	0.175528	136.916	19	11	2019	9	57
6	1.9	0.104221	0.000389	0.036882	0.000202	0.002429	5.6e-05	0.001309	5.6e-05	0.000315	2.7e-05	14.15	2.57	0.403141	0.211408	1.77	1.82	1.91842	0.16431	136.94	19	11	2019	10	32
7	2.5	0.140353	0.000331	0.047955	0.000162	0.003763	5.1e-05	0.001642	6.4e-05	0.000416	2.7e-05	15.69	3.34	0.463154	0.163847	2.03	1.41	1.9864	0.152838	136.989	19	11	2019	11	42
8	2.8	0.073201	0.000255	0.029176	0.000167	0.002362	6.2e-05	0.00112	6.2e-05	0.000235	2.9e-05	9.1	2.03	0.230342	0.29383	1.01	2.53	1.7709	0.19425	137.013	19	11	2019	12	17
9	3.1	0.048244	0.000263	0.021766	9.7e-05	0.001776	4.9e-05	0.001029	7.7e-05	0.000161	2.7e-05	5.95	1.52	0.133074	0.356407	0.58	3.07	1.43705	0.21081	137.038	19	11	2019	12	52
10	3.7	0.050715	0.000313	0.030327	0.000173	0.002108	4.9e-05	0.002412	7.9e-05	0.000136	2.4e-05	27.52	2.11	0.464248	0.23037	2.04	1.98	0.853253	0.055887	137.086	19	11	2019	14	2
11	4.3	0.032536	0.000231	0.019964	0.000107	0.001544	4.1e-05	0.00179	5.7e-05	9.3e-05	2.2e-05	23.68	1.39	0.389334	0.327631	1.71	2.82	0.756224	0.047939	137.11	19	11	2019	14	37
12	4.9	0.03139	0.00028	0.02039	0.000127	0.001552	3.9e-05	0.001707	5.3e-05	7.8e-05	2.4e-05	34.49	1.42	0.535712	0.345465	2.35	2.97	0.809671	0.050251	137.135	19	11	2019	15	12
13	5.4	0.028874	0.00027	0.018799	9.8e-05	0.001612	4.7e-05	0.001992	6.2e-05	9e-05	2.2e-05	17.38	1.31	0.269414	0.345939	1.18	2.98	0.639072	0.039895	137.183	19	11	2019	16	22
14	7.2	0.098401	0.00033	0.074189	0.000167	0.006389	5.7e-05	0.010606	0.000106	0.000298	2.3e-05	24.34	5.16	0.325889	0.090734	1.43	0.78	0.473258	0.010303	137.208	19	11	2019	16	57
15	9.6	0.072784	0.000277	0.054299	0.000197	0.004984	5.4e-05	0.011173	0.000117	0.000229	2.5e-05	26.02	3.78	0.352207	0.134989	1.55	1.16	0.328463	0.007624	137.232	19	11	2019	17	32
16	11.4	0.058338	0.000312	0.040857	0.000154	0.003608	5.8e-05	0.014144	0.000117	0.000196	2.3e-05	29.28	2.84	0.422733	0.164084	1.86	1.41	0.194789	0.003817	137.281	19	11	2019	18	42
17	14.9	0.052856	0.000407	0.034839	0.000202	0.003502	6.3e-05	0.021259	0.000148	0.000215	2.4e-05	26.54	2.41	0.408141	0.201639	1.79	1.73	0.110186	0.00216	137.305	19	11	2019	19	17
18	17.9	0.091519	0.000361	0.039578	0.000216	0.004824	7.4e-05	0.036977	0.000149	0.000426	2.4e-05	10.04	2.73	0.23607	0.181419	1.04	1.56	0.071716	0.001126	137.329	19	11	2019	19	52
Sample: SB0401A			J:	0.00250014	1.319e-05	(1σ)			D:	1.00906	0.00051097	(1σ)
Material: Groundmass
NGU lab nr: #50 BNC3
Step	Power (W)	40Ar (V)	1σ	39Ar (V)	1σ	38Ar (V)	1σ	37Ar (V)	1σ	36Ar (V)	1σ	%40Ar*	%39Ar(k)	40Ar*/39Ar(k)	1σ	Age	1σ	K/Ca	1σ	Δdays	Day	Month	Year	Hour	Min
1	0.5	2.78139	0.000216	0.02319	2.6e-05	0.003514	9e-06	0.00053	1e-05	0.009541	8e-06	1.26	2.41	1.5208	0.290033	6.84	2.55	1.07438	0.041368	188.572	10	1	2020	1	42
2	0.7	0.890375	0.000136	0.087096	2.7e-05	0.00608	1.3e-05	0.001034	6e-06	0.002932	6e-06	5.49	9.06	0.565508	0.029345	2.55	0.26	2.0681	0.033668	188.596	10	1	2020	2	16
3	1	0.381475	0.000138	0.215949	5.8e-05	0.01015	1.5e-05	0.002165	1.2e-05	0.000946	5e-06	30.04	22.47	0.534929	0.007027	2.41	0.06	2.44766	0.037829	188.619	10	1	2020	2	50
4	1.1	0.212732	6.2e-05	0.126518	4.6e-05	0.004951	9e-06	0.001297	1e-05	0.000522	3e-06	30.94	13.17	0.524402	0.007576	2.36	0.07	2.39163	0.04403	188.667	10	1	2020	3	58
5	1.3	0.167948	0.000114	0.074106	2.1e-05	0.00283	8e-06	0.00076	1.2e-05	0.000433	4e-06	26.88	7.71	0.613963	0.014825	2.76	0.13	2.38901	0.079643	188.69	10	1	2020	4	31
6	1.5	0.144401	0.000509	0.050771	0.000233	0.001965	6.5e-05	0.000491	7.4e-05	0.000377	4.2e-05	25.7	5.28	0.736643	0.240466	3.32	2.12	2.5331	0.749127	188.713	10	1	2020	5	5
7	1.6	0.127616	7.2e-05	0.037088	4.5e-05	0.001703	1.1e-05	0.000375	8e-06	0.000358	5e-06	19.95	3.86	0.691917	0.03633	3.11	0.32	2.41748	0.101141	188.76	10	1	2020	6	13
8	1.8	0.113281	0.00015	0.028477	2.6e-05	0.001391	6e-06	0.000237	8e-06	0.000316	4e-06	20.14	2.96	0.807386	0.045122	3.63	0.4	2.94071	0.206641	188.784	10	1	2020	6	47
9	2	0.100572	6.9e-05	0.022461	2.5e-05	0.001316	9e-06	0.000239	1.1e-05	0.000301	3e-06	14.49	2.34	0.653781	0.04041	2.94	0.36	2.29546	0.207429	188.808	10	1	2020	7	21
10	2.1	0.083668	6.4e-05	0.01733	3.6e-05	0.001023	4e-06	7.5e-05	7e-06	0.000221	3e-06	23.99	1.8	1.16734	0.045887	5.25	0.4	5.66995	1.04231	188.855	10	1	2020	8	29
11	2.3	0.070005	6.2e-05	0.014837	2.4e-05	0.000954	8e-06	0.000148	6e-06	0.000199	3e-06	18.78	1.54	0.893194	0.051576	4.02	0.45	2.4399	0.191628	188.878	10	1	2020	9	3
12	2.5	0.073988	5.5e-05	0.016347	2.2e-05	0.001095	4e-06	0.000122	5e-06	0.000204	3e-06	21.1	1.7	0.962688	0.062728	4.33	0.55	3.26318	0.289505	188.902	10	1	2020	9	37
13	2.8	0.079554	8.1e-05	0.016865	2.2e-05	0.001364	8e-06	0.000487	7e-06	0.000219	4e-06	22.48	1.75	1.06924	0.067052	4.81	0.59	0.843271	0.025114	188.949	10	1	2020	10	45
14	3.4	0.125232	0.000539	0.024513	0.000179	0.00234	5.1e-05	0.000899	8.7e-05	0.000438	3.4e-05	1.37	2.55	0.070687	0.403846	0.32	3.57	0.664099	0.126531	188.972	10	1	2020	11	18
15	4	0.101678	6.3e-05	0.022693	1.1e-05	0.00229	5e-06	0.000787	7e-06	0.000299	5e-06	17.66	2.36	0.798159	0.061717	3.59	0.54	0.701661	0.014489	188.996	10	1	2020	11	52
16	4.9	0.249749	0.000116	0.036557	2.4e-05	0.003866	1.2e-05	0.001818	1.1e-05	0.000846	3e-06	4.63	3.8	0.319435	0.029117	1.44	0.26	0.488996	0.007907	189.043	10	1	2020	13	0
17	5.8	0.21059	8.9e-05	0.022122	3.5e-05	0.002474	1.8e-05	0.001236	9e-06	0.000707	3e-06	5.04	2.3	0.484469	0.050546	2.18	0.45	0.434808	0.008054	189.067	10	1	2020	13	34
18	7.9	0.636632	0.000127	0.083263	3.8e-05	0.01002	1.4e-05	0.005002	1.9e-05	0.002144	6e-06	5.36	8.65	0.413268	0.028516	1.86	0.25	0.404268	0.005354	189.09	10	1	2020	14	8
19	9.5	0.128838	6.1e-05	0.025654	3.8e-05	0.003522	1e-05	0.005125	1e-05	0.000449	4e-06	11.68	2.66	0.594299	0.052037	2.68	0.46	0.121009	0.001446	189.137	10	1	2020	15	16
20	11.4	0.06773	9e-05	0.015647	9e-06	0.002343	1e-05	0.005408	1.4e-05	0.000276	3e-06	6.83	1.61	0.300453	0.061529	1.35	0.54	0.069646	0.000848	189.16	10	1	2020	15	49
Sample: SB0402A			J:	0.00248958	1.372e-05	(1σ)			D:	1.00906	0.00051097	(1σ)
Material: groundmass
NGU lab nr: #49 BNC3
Step	Power (W)	40Ar (V)	1σ	39Ar (V)	1σ	38Ar (V)	1σ	37Ar (V)	1σ	36Ar (V)	1σ	%40Ar*	%39Ar(k)	40Ar*/39Ar(k)	1σ	Age	1σ	K/Ca	1σ	Δdays	Day	Month	Year	Hour	Min
1	0.4	1.07508	0.000122	0.078187	4.1e-05	0.002311	1.4e-05	0.001864	1.4e-05	0.003551	8e-06	5.36	16.72	0.743252	0.041317	3.33	0.36	1.04349	0.019359	187.919	9	1	2020	10	1
2	0.6	0.170352	5.9e-05	0.082666	4.6e-05	0.001379	6e-06	0.0022	1e-05	0.000469	5e-06	24.42	17.68	0.507423	0.018591	2.28	0.16	0.934351	0.01328	187.94	9	1	2020	10	31
3	1	0.10111	9.4e-05	0.081061	8.5e-05	0.002299	6e-06	0.001814	2e-05	0.000187	3e-06	51.75	17.34	0.650885	0.009602	2.92	0.08	1.11103	0.027443	187.96	9	1	2020	11	0
4	1.1	0.038526	5.2e-05	0.026751	2.2e-05	0.001377	6e-06	0.000484	6e-06	0.0001	4e-06	28.92	5.72	0.419953	0.044688	1.88	0.39	1.37226	0.03871	188.003	9	1	2020	12	3
5	1.3	0.0275	4.3e-05	0.018567	2.9e-05	0.001544	6e-06	0.000333	7e-06	6.1e-05	4e-06	39.57	3.97	0.59088	0.070447	2.65	0.62	1.38575	0.058205	188.027	9	1	2020	12	37
6	1.5	0.026264	5.2e-05	0.016629	1.7e-05	0.001941	8e-06	0.000349	5e-06	3e-05	4e-06	70.85	3.56	1.12822	0.070752	5.05	0.62	1.18275	0.037674	188.051	9	1	2020	13	11
7	1.6	0.026536	4.5e-05	0.014232	1.4e-05	0.002233	7e-06	0.000179	9e-06	5.5e-05	3e-06	42.03	3.04	0.789871	0.068608	3.54	0.6	1.97659	0.205099	188.098	9	1	2020	14	19
8	1.8	0.028825	5.3e-05	0.012365	8e-06	0.002434	8e-06	0.000329	1.2e-05	0.000113	3e-06	0	2.64	0	0	0	0	0.932176	0.0682	188.133	9	1	2020	15	10
9	1.9	0.029156	5.6e-05	0.010624	2.1e-05	0.002155	1.7e-05	0.000285	1e-05	8.7e-05	4e-06	16.51	2.27	0.45679	0.10181	2.05	0.89	0.923892	0.066451	188.157	9	1	2020	15	44
10	2.1	0.02516	8.2e-05	0.008461	1.3e-05	0.001861	7e-06	0.000249	9e-06	3.1e-05	4e-06	66.87	1.81	2.00524	0.132042	8.97	1.16	0.84201	0.062712	188.204	9	1	2020	16	52
11	2.2	0.021556	5.8e-05	0.006744	7e-06	0.001523	6e-06	0.000269	1e-05	2.8e-05	4e-06	66.09	1.44	2.13076	0.151617	9.53	1.33	0.62071	0.044007	188.228	9	1	2020	17	26
12	2.5	0.022819	4.2e-05	0.0075	1.7e-05	0.001819	8e-06	0.00033	1e-05	3.2e-05	4e-06	64.11	1.6	1.96779	0.147792	8.81	1.29	0.560533	0.032812	188.252	9	1	2020	18	1
13	2.9	0.021411	0.000219	0.006901	1.9e-05	0.001531	1.2e-05	0.000308	1.2e-05	2.4e-05	5e-06	71.93	1.48	2.25133	0.215223	10.07	1.88	0.553329	0.042369	188.299	9	1	2020	19	9
14	3.4	0.035304	0.000219	0.01422	2e-05	0.002429	7e-06	0.001238	1.2e-05	0.000101	4e-06	27.91	3.04	0.699715	0.086279	3.14	0.76	0.283	0.006376	188.323	9	1	2020	19	43
15	4.1	0.032605	0.000218	0.011853	1.3e-05	0.002251	9e-06	0.001641	1.2e-05	0.000101	5e-06	25.33	2.53	0.704485	0.115491	3.16	1.01	0.177688	0.003147	188.347	9	1	2020	20	17
16	4.9	0.027292	5.5e-05	0.008433	2.2e-05	0.001636	8e-06	0.001316	1.3e-05	7.3e-05	3e-06	37.71	1.8	1.23482	0.117211	5.53	1.03	0.15742	0.003618	188.393	9	1	2020	21	24
17	6	0.027747	4.5e-05	0.008707	3.2e-05	0.001633	9e-06	0.001037	1.4e-05	0.000117	5e-06	0	1.86	0	0	0	0	0.206339	0.005984	188.417	9	1	2020	21	58
18	7.8	0.082557	4.6e-05	0.036644	3.4e-05	0.00641	1.2e-05	0.004154	1.2e-05	0.000253	4e-06	26.6	7.82	0.605685	0.031471	2.72	0.28	0.21668	0.002676	188.44	9	1	2020	22	32
19	9.5	0.034355	5.7e-05	0.008732	1.3e-05	0.002095	1e-05	0.002955	1.2e-05	0.000142	4e-06	6.93	1.85	0.277159	0.124943	1.24	1.1	0.072106	0.000991	188.488	9	1	2020	23	40
20	11.5	0.042874	4.2e-05	0.008733	2e-05	0.002336	9e-06	0.005126	1e-05	0.000206	3e-06	0	1.84	0	0	0	0	0.041289	0.000513	188.511	10	1	2020	0	14
Sample: SB0403A			J:	0.00247901	1.424e-05	(1σ)			D:	1.00906	0.00051097	(1σ)
Material: groundmass
NGU lab nr: #48 BNC3
Step	Power (W)	40Ar (V)	1σ	39Ar (V)	1σ	38Ar (V)	1σ	37Ar (V)	1σ	36Ar (V)	1σ	%40Ar*	%39Ar(k)	40Ar*/39Ar(k)	1σ	Age	1σ	K/Ca	1σ	Δdays	Day	Month	Year	Hour	Min
1	1	0.77139	0.000296	0.122953	7.7e-05	0.004853	1.6e-05	0.002598	1.4e-05	0.002491	6e-06	7.93	21.82	0.501833	0.019072	2.24	0.17	1.19024	0.017993	187.363	8	1	2020	20	40
2	1.3	0.089447	6.9e-05	0.102858	0.000107	0.002478	6e-06	0.001317	1e-05	0.000127	4e-06	62.94	18.26	0.551691	0.010788	2.46	0.09	1.96346	0.036203	187.383	8	1	2020	21	9
3	1.9	0.116156	7.1e-05	0.129809	0.00014	0.003444	1.5e-05	0.001542	1.4e-05	0.000164	5e-06	62.78	23.05	0.566278	0.011387	2.53	0.1	2.1158	0.044426	187.403	8	1	2020	21	38
4	2.2	0.062967	0.000156	0.038443	2.7e-05	0.001816	1e-05	0.000596	1e-05	0.000154	5e-06	32	6.82	0.528358	0.03751	2.36	0.33	1.62062	0.054922	187.443	8	1	2020	22	36
5	2.5	0.036996	0.000432	0.016861	0.000212	0.001225	5.1e-05	0.000286	9e-05	7.5e-05	3.5e-05	43.71	2.99	0.966885	0.60358	4.31	5.27	1.48005	0.913743	187.463	8	1	2020	23	5
6	2.8	0.023656	0.000475	0.009088	0.000172	0.000935	6.2e-05	0.000387	9.6e-05	2.2e-05	3.6e-05	77.88	1.61	2.04506	1.15314	9.11	10.05	0.588937	0.287247	187.483	8	1	2020	23	34
7	3.1	0.02513	0.000404	0.007094	9.9e-05	0.000888	6.5e-05	0.000468	9e-05	6.7e-05	4.1e-05	28.59	1.26	1.02238	1.68156	4.56	14.69	0.379633	0.143529	187.523	9	1	2020	0	31
8	3.4	0.019525	0.00044	0.004446	0.000149	0.00055	5.3e-05	0.000274	8.4e-05	6.6e-05	4e-05	6.7	0.79	0.296788	2.61761	1.33	22.9	0.406267	0.245615	187.543	9	1	2020	1	0
9	3.7	0.017187	0.000377	0.003731	0.000113	0.000445	4.6e-05	0.00015	8.6e-05	4.6e-05	3.4e-05	25.41	0.66	1.18059	2.65046	5.27	23.14	0.622853	0.700931	187.563	9	1	2020	1	29
10	3.9	0.018837	0.000373	0.003479	7.5e-05	0.000489	5.1e-05	0.000264	7.8e-05	6.7e-05	3.7e-05	1.63	0.62	0.089005	3.09503	0.4	27.09	0.329435	0.191316	187.603	9	1	2020	2	27
11	4.8	0.034772	0.00052	0.007737	0.000164	0.000899	6e-05	0.000586	8.8e-05	0.000106	4.1e-05	17.1	1.37	0.77576	1.54282	3.46	13.48	0.3298	0.098103	187.644	9	1	2020	3	25
12	5.4	0.032017	0.000498	0.006962	0.000112	0.000762	6e-05	0.000553	0.0001	6.1e-05	4.2e-05	50.15	1.23	2.32872	1.75671	10.37	15.29	0.314194	0.111854	187.684	9	1	2020	4	23
13	6.7	0.132578	0.000629	0.037479	0.000349	0.003627	9.4e-05	0.003158	0.000101	0.000379	4.7e-05	24.6	6.64	0.878915	0.36538	3.92	3.19	0.296033	0.019596	187.704	9	1	2020	4	52
14	8.2	0.08324	0.000552	0.020464	0.000139	0.002153	7e-05	0.003266	0.000151	0.00025	4.3e-05	25.02	3.62	1.02959	0.613433	4.59	5.36	0.155936	0.014384	187.724	9	1	2020	5	21
15	10.1	0.07265	0.000646	0.017604	0.000193	0.002161	6.6e-05	0.004133	0.000102	0.00025	3.5e-05	17.65	3.11	0.738312	0.582166	3.3	5.09	0.10572	0.005718	187.764	9	1	2020	6	18
16	12.3	0.058894	0.000423	0.011091	0.000204	0.001631	6.1e-05	0.004346	0.0001	0.000222	3.7e-05	13.23	1.95	0.714978	0.979366	3.19	8.56	0.063067	0.003719	187.784	9	1	2020	6	47
17	16	0.097859	0.000571	0.01651	0.000194	0.002582	8e-05	0.007832	0.000121	0.000351	3.8e-05	20.36	2.9	1.23059	0.678198	5.49	5.92	0.051966	0.002065	187.804	9	1	2020	7	16
18	18.6	0.050412	0.000555	0.004917	7.3e-05	0.000974	5.9e-05	0.003572	0.000127	0.000203	4e-05	5.01	0.86	0.527222	2.40927	2.35	21.07	0.03369	0.002578	187.844	9	1	2020	8	14
19	19.8	0.096948	0.000511	0.002534	8.5e-05	0.000613	4.7e-05	0.002958	0.000113	0.000349	3.6e-05	5.37	0.44	2.1322	4.2567	9.5	37.08	0.020722	0.002105	187.865	9	1	2020	8	43
Sample: SB0404A			J:	0.00244865	9.97e-06	(1σ)			D:	1.00906	0.00051097	(1σ)
Material: Groundmass
NGU lab nr: #58 BNC3
Step	Power (W)	40Ar (V)	1σ	39Ar (V)	1σ	38Ar (V)	1σ	37Ar (V)	1σ	36Ar (V)	1σ	%40Ar*	%39Ar(k)	40Ar*/39Ar(k)	1σ	Age	1σ	K/Ca	1σ	Δdays	Day	Month	Year	Hour	Min
1	0.5	0.372112	0.00072	0.016175	0.000183	0.000587	5.6e-05	0.000274	7.6e-05	0.001242	3.7e-05	4.1	6.71	0.950519	0.667863	4.19	5.76	1.33036	0.724002	192.928	14	1	2020	10	15
2	0.7	0.122979	0.000392	0.032797	0.000234	0.000515	4.7e-05	0.001188	7.6e-05	0.000385	3.7e-05	12.9	13.6	0.488006	0.328156	2.15	2.83	0.621524	0.07872	192.952	14	1	2020	10	49
3	1	0.122781	0.000435	0.101462	0.000299	0.001353	7e-05	0.002349	9.7e-05	0.000284	3.8e-05	39.34	42.09	0.479982	0.108927	2.12	0.94	0.972333	0.079637	192.976	14	1	2020	11	23
4	1.2	0.035126	0.000323	0.039855	0.000226	0.000779	5.1e-05	0.000841	8.5e-05	6.6e-05	3.2e-05	53.3	16.53	0.47367	0.233419	2.09	2.02	1.06586	0.21181	193.023	14	1	2020	12	31
5	1.3	0.018106	0.000291	0.020533	0.00019	0.000598	4.6e-05	0.000497	7.6e-05	4.2e-05	3.1e-05	41.77	8.52	0.371384	0.438861	1.64	3.79	0.928689	0.279047	193.047	14	1	2020	13	5
6	1.8	0.010069	0.000228	0.005446	7.7e-05	0.000739	5e-05	0.000107	6.3e-05	1.1e-05	3.3e-05	71.82	2.26	1.33882	1.76049	5.9	15.18	1.14212	1.31847	193.141	14	1	2020	15	21
7	2.1	0.006246	0.000299	0.002496	6.9e-05	0.000747	4e-05	0.000116	6.2e-05	1.5e-05	3.4e-05	36.8	1.03	0.929222	3.96104	4.1	34.18	0.481807	0.50544	193.212	14	1	2020	17	3
8	2.2	0.004878	0.000235	0.001896	5.6e-05	0.000823	5.1e-05	0.000122	6.9e-05	2e-06	3.3e-05	96.29	0.79	2.50083	5.06366	11	43.53	0.347649	0.385924	193.236	14	1	2020	17	38
9	2.9	0.010495	0.000245	0.004952	0.0001	0.001946	6.9e-05	0.000464	8.3e-05	3.8e-05	3.5e-05	10.13	2.05	0.216939	2.05789	0.96	17.79	0.238433	0.084172	193.26	14	1	2020	18	12
10	3.7	0.014206	0.00031	0.006628	0.000114	0.00214	6.3e-05	0.001493	8.6e-05	5.6e-05	3e-05	21.02	2.73	0.45678	1.32353	2.01	11.43	0.098725	0.011691	193.306	14	1	2020	19	19
11	5.9	0.009532	0.000307	0.003585	7.4e-05	0.001109	5.2e-05	0.001487	9.1e-05	3.8e-05	3.6e-05	36.64	1.47	0.993146	2.95105	4.38	25.46	0.05328	0.006779	193.353	14	1	2020	20	27
12	7.8	0.009982	0.000255	0.003462	9.5e-05	0.001131	6e-05	0.00236	9.4e-05	2.8e-05	3.6e-05	97.36	1.41	2.8834	3.07999	12.68	26.45	0.032144	0.003088	193.401	14	1	2020	21	35
13	9.8	0.007426	0.000256	0.001993	5.8e-05	0.000794	5.4e-05	0.001923	9.5e-05	3.3e-05	3.5e-05	57.69	0.8	2.22591	5.24262	9.8	45.1	0.022516	0.002562	193.424	14	1	2020	22	9
Sample: SB0405A			J:	0.00247524	1.113e-05	(1σ)			D:	1.00906	0.00051097	(1σ)
Material: Groundmass
NGU lab nr: #55 BNC3
Step	Power (W)	40Ar (V)	1σ	39Ar (V)	1σ	38Ar (V)	1σ	37Ar (V)	1σ	36Ar (V)	1σ	%40Ar*	%39Ar(k)	40Ar*/39Ar(k)	1σ	Age	1σ	K/Ca	1σ	Δdays	Day	Month	Year	Hour	Min
1	0.5	0.559848	0.000209	0.036836	1.9e-05	0.001321	6e-06	0.000837	1.4e-05	0.00186	4e-06	4.77	16.1	0.731713	0.043753	3.26	0.38	1.02623	0.035267	191.169	12	1	2020	16	2
2	0.7	0.14985	6.5e-05	0.058838	2.2e-05	0.001031	5e-06	0.001702	1.1e-05	0.00043	4e-06	20.83	25.71	0.535119	0.021152	2.39	0.18	0.805899	0.013794	191.193	12	1	2020	16	36
3	1	0.081755	4.5e-05	0.058599	0.000106	0.001156	5e-06	0.0015	1e-05	0.000203	3e-06	33.93	25.61	0.477373	0.015609	2.13	0.14	0.910542	0.015516	191.217	12	1	2020	17	10
4	1.1	0.024799	3.6e-05	0.016806	2.1e-05	0.000591	7e-06	0.000411	6e-06	3.4e-05	4e-06	65.33	7.35	0.972093	0.066685	4.33	0.58	0.951891	0.029272	191.263	12	1	2020	18	17
5	1.3	0.016884	4e-05	0.010352	1e-05	0.000626	5e-06	0.000308	6e-06	3.3e-05	4e-06	48.97	4.52	0.805538	0.102378	3.59	0.89	0.781622	0.033149	191.287	12	1	2020	18	51
6	1.5	0.012735	4.1e-05	0.006701	1.6e-05	0.000601	6e-06	0.000176	8e-06	4.9e-05	4e-06	0	2.93	0	0	0	0	0.886984	0.077822	191.31	12	1	2020	19	25
7	1.6	0.012832	3.9e-05	0.004937	1.1e-05	0.000746	6e-06	0.000164	1.6e-05	3.6e-05	3e-06	23.55	2.16	0.617224	0.189908	2.75	1.66	0.699317	0.133589	191.358	12	1	2020	20	33
8	1.8	0.014569	5.2e-05	0.003388	1e-05	0.000743	5e-06	0.000144	7e-06	3.7e-05	3e-06	30.55	1.48	1.3253	0.257775	5.9	2.25	0.545479	0.053649	191.381	12	1	2020	21	7
9	1.9	0.011633	5.4e-05	0.002669	5e-06	0.000776	6e-06	7.1e-05	1e-05	5.1e-05	3e-06	0	1.17	0	0	0	0	0.867074	0.245357	191.405	12	1	2020	21	41
10	2.1	0.011972	3.3e-05	0.002279	6e-06	0.000774	6e-06	0.000175	1.1e-05	5.3e-05	3e-06	0	0.99	0	0	0	0	0.301903	0.037315	191.452	12	1	2020	22	49
11	2.3	0.012994	3.2e-05	0.001914	7e-06	0.000704	4e-06	0.000116	1e-05	4.3e-05	3e-06	6.49	0.84	0.444724	0.490867	1.98	4.29	0.383254	0.067568	191.476	12	1	2020	23	23
12	2.9	0.030721	4.2e-05	0.004307	7e-06	0.001492	4e-06	0.00038	9e-06	0.000117	3e-06	0	1.88	0	0	0	0	0.262454	0.011963	191.499	12	1	2020	23	56
13	3.7	0.073435	5e-05	0.00652	1.9e-05	0.001615	8e-06	0.001316	1.1e-05	0.000281	2e-06	0	2.84	0	0	0	0	0.114201	0.002384	191.546	13	1	2020	1	4
14	4.7	0.088181	4.2e-05	0.003919	6e-06	0.001118	6e-06	0.001091	1.1e-05	0.000343	5e-06	0	1.7	0	0	0	0	0.082607	0.001852	191.569	13	1	2020	1	38
15	6.1	0.086258	0.000464	0.002636	7.5e-05	0.000762	4.7e-05	0.000647	8.2e-05	0.000331	3.5e-05	0	1.15	0	0	0	0	0.09369	0.023883	191.593	13	1	2020	2	12
16	7.9	0.110134	0.000331	0.00373	9.7e-05	0.000955	5.6e-05	0.001288	8.9e-05	0.000412	3.7e-05	0	1.62	0	0	0	0	0.066353	0.009641	191.64	13	1	2020	3	20
17	9.7	0.114058	0.000496	0.002772	5.6e-05	0.000879	4.5e-05	0.001279	9.8e-05	0.000419	3.8e-05	0	1.2	0	0	0	0	0.049478	0.007711	191.664	13	1	2020	3	54
18	11.7	0.126192	0.000322	0.001793	5.8e-05	0.000648	5.1e-05	0.001504	8.5e-05	0.000461	4e-05	0	0.77	0	0	0	0	0.026923	0.00347	191.687	13	1	2020	4	27
