# Supplementary material for: Intermediate field directions recorded in Pliocene basalts in Styria (Austria): evidence for cryptochron C2r.2r-1
Source: Earth Planets Space. 2021 Oct 3;73(1):182. doi: 10.1186/s40623-021-01518-w (PMC8549934; doi:10.1186/s40623-021-01518-w)
Supplement: Supplementary file 3 — Additional file 3: Table S3: Quality of paleointensity results and outcome of κ(T)-curves. [file 40623_2021_1518_MOESM3_ESM.xlsx]

## Sheet: Table S3
Table S3: Quality of paleointensity results and outcome of κ(T)-curves
	Legend
		site		Name of location (see Table 1)
		Name		Name of specimen
		AF		AF demagnetization step of 15 mT prior to each magnetization measurement
		TT Class		Thellier experiments fulfilling Class A (B) of the TTA (TTB) criteria (Leonhardt et al. 2004), C: slightly exceeding class B criteria but providing a good straight line fit (Cf. Table S1)
		Qual		Classification of paleointensity result according to the quality criteria defined in Table 2
		κ(T)-curve type		Type of thermomagnetic curve of bulk susceptibility as classified in Fig. 2, with 'i' indicating irrevesible or wit 'r' indicting revesible behaviour
		Tc low (°C)		Curie temperature (below 500°C)
		Tc medium (°C)		Curie temperature (500°C to 600°C)
		Tc high (°C)		Curie temperature (above 500°C)
	site	Name	AF	TT Class	Qual	κ(T)-curve type	Tc low (°C)	Tc medium (°C)	Tc high (°C)
	Altenmarkt	AM0301B		C	W*
	Altenmarkt	AM0302B		failed		Di		563
	Klöch	AM0302BC		unstable		Di
	Klöch	AM0303B		failed		Di		516	599
	Klöch	AM0305B		B	W	Di	349	557	605
	Klöch	AM0305BC		unstable		Di
	Klöch	AM0306B		B	M	Dr	462	566
	Klöch	KN1205IA	15	failed		Ai		539	602
	Klöch	KN1207AA	15	B	W	Ai		560	625
	Klöch	KN1207AB	15	failed		Ai
	Klöch	KN1207Ba		A	M	Ai
	Klöch	KN1208AA	15	C	M	Ai		566	623
	Klöch	KN1401CA		B	M	Ci		581
	Klöch	KN1402BA		C	M	Cr		576
	Klöch	KN1403BA		C	M
	Klöch	KN1404BA		A	S	Cr		570
	Klöch	KN1406Ba		A	M	Cr		574
	Klöch	KN1407BA		C	M	Ci		552
	Klöch	KN1408BA		A	S	Ci		544
	Klöch	KN1502OA	15	A	M
	Klöch	KN1505BA	15	B	M	Ai		582	630
	Klöch	KN1506RA	15	B	W*	Ai		568
	Klöch	KN1506RB	15	B	M
	Klöch	KN1507AA	15	B	W	Ai		565
	Klöch	KN1508Ba		B	M
	Klöch	KN1508BB	15	failed
	Neuhaus	NH0201BC	15	unstable		Ei	262	521
	Steinberg	SB0101Ca		unstable		Ei	290	542
	Steinberg	SB0105A	15	failed		Ei	274	519
	Steinberg	SB0106B	15	failed		Bi	195
	Steinberg	SB0108B	15	failed		Bi	193
	Steinberg	SB0108Ca		failed		Bi
	Steinberg	SB0203Ba		unstable		Bi	202
	Steinberg	SB0207Ca		A	M	Ci	265	598
	Steinberg	SB0301Ca		failed		Ei	267	574
	Steinberg	SB0302B	15	failed		Bi	266	568
	Steinberg	SB0306B	15	failed		Ei	-
	Steinberg	SB0309B	15	failed		Ei	293	578
	Steinberg	SB0309Ca		failed		Ei
	Steinberg	SB0402B	15	B	M	Ai		595
	Steinberg	SB0403B	15	failed		Ai		580
	Steinberg	SB0403Ca		unstable		Ai
	Steinberg	SB0404Ca		unstable		Ei		592
	Steinberg	SB0406B	15	failed		Ai		512
	Steinberg	SB0501Ca		unstable		Bi	206	573
	Steinberg	SB0505B	15	unstable
	Steinberg	SB0507B	15	unstable		Bi	279
	Steinberg	SB0507Ca		failed		Bi
	Steinberg	SB0509B	15	unstable		Ei	255
	StradnerK	SK0202BC		A	M	Ar		587
	StradnerK	SK0205CA	15	failed		Ar		574
	StradnerK	SK0210BA	15	failed		Ai		538
	StradnerK	SK0215CA	15	failed		Ai		578
	StradnerK	SK0217CC		failed		Ai		582
	Stein	ST0201BC		failed		Ei	402	539
	Stein	ST0203BA		failed		Ei	400	539
	Stein	ST0208B		failed		Ei	263	540
	Stein	ST0211BA		failed		Ei	-	524
	Tieschen	TD0104AA		B	M
	Tieschen	TD0106AA		B	W
	Tieschen	TD0112AA	15	B	W
	Tieschen	TD01H2AA		A	M	Ai		581
	Tieschen	TD01H3AA		A	S
	Tieschen	TS0302-A	15	B	W
	Tieschen	TS0303EA	15	B	M	Ai		571
	Tieschen	TS0303EB	15	B	M	Ai
	Tieschen	TS0306AA	15	B	M	Di		570	619
	Tieschen	TS0310-A	15	B	W	Ai		588
	Tieschen	TS0310-B	15	B	W	Ai
	Tieschen	TS0311-A	15	B	W	Ai		571
	Tieschen	TS0311-B	15	C	W	Ai
	Waltra	WA0201BC	15	failed		Ai		568
	Waltra	WA0203BC	15	B	M	Ar		581
	Waltra	WA0206AA	15	failed		Ar		577
	Waltra	WA0211BA	15	B	M	Ar		574
