# Supplementary material for: Intermediate field directions recorded in Pliocene basalts in Styria (Austria): evidence for cryptochron C2r.2r-1
Source: Earth Planets Space. 2021 Oct 3;73(1):182. doi: 10.1186/s40623-021-01518-w (PMC8549934; doi:10.1186/s40623-021-01518-w)
Supplement: Supplementary file 4 — Additional file 4: Table S4: Results of hysteresis measurements. Descriptions of data are given within the files. [file 40623_2021_1518_MOESM4_ESM.xlsx]

## Sheet: Table S4
Table S4: Results of hysteresis measurements												Ms (memu)	Hc (Oe)	Hc (Oe)
	Legend
		site		Name of location (see Table 1)
		Name		Name of specimen
		m		Mass
		Hmax		Maximal field
		Hc		Coercivity
		Mrs		Remanent saturation magnetisation at 1T
		Ms		Saturation magnetisation
		Hcr		Remanent coercivity
		Hcr/Hc		Coercivity ratio
		Mrs/Ms		Saturation magnetisation ratio
		domain state		According to Fig. 3
	site	Name	m ( g)	Hmax (T)	Hc (mT)	Mrs (memu)	Ms (memu)	Hcr (mT)	Hcr/Hc	Mrs/Ms	domain state	Ms (emu/g)
	Altenmarkt	AM0302B	0.283	1	11.5677	110.237	759.389	28.6191	2.47405	0.145165	PSD	2.68335
	Altenmarkt	AM0305B	0.2304	1	11.54	59.4539	336.934	29.7954	2.58193	0.176456	PSD	1.46239
	Klöch	KN1205	0.1397	1	14.49	44.29	284.7	31.23	2.15528	0.155567	PSD	2.03794
	Klöch	KN1207A	0.2117	1	22.62	61.19	292.6	43.87	1.93943	0.209125	PSD	1.38214
	Klöch	KN1207B	0.1455	1	21.56	41.18	207.4	42.8	1.98516	0.198554	PSD	1.42543
	Klöch	KN1208	0.1894	1	15.89	65	390.5	33.31	2.09629	0.166453	PSD	2.06177
	Klöch	KN1209	0.158	1	6.781	26.69	277.4	17.44	2.57189	0.0962149	MD	1.7557
	Klöch	KN1401	0.1544	1	5.465	7.978	92.21	21.38	3.91217	0.0865199	MD	0.597215
	Klöch	KN1402	0.1441	1	6.901	6.592	80.14	21.69	3.14302	0.0822561	MD	0.556142
	Klöch	KN1403	0.1606	1	6.372	6.889	83.98	22.41	3.51695	0.0820314	MD	0.522914
	Klöch	KN1404	0.15	1	6.421	6.281	75.37	22.85	3.55864	0.0833355	MD	0.502467
	Klöch	KN1406	0.1285	1	3.108	3.882	65.02	24.48	7.87645	0.0597047	MD	0.505992
	Klöch	KN1407	0.0952	1	7.787	4.613	31.52	24.6	3.15911	0.146352	PSD	0.331092
	Klöch	KN1408	0.1246	1	6.543	5.939	53.75	25.05	3.82852	0.110493	PSD	0.43138
	Klöch	KN1502	0.2288	1	16.28	35.11	221.5	37.53	2.30528	0.15851	PSD	0.968094
	Klöch	KN1505	0.2029	1	16.72	48.07	332.6	40.69	2.43361	0.144528	PSD	1.63923
	Klöch	KN1506	0.1733	1	14.38	27.18	199.4	35.78	2.48818	0.136309	PSD	1.15061
	Klöch	KN1507	0.1007	1	18.46	42.59	262.3	39.73	2.15222	0.162371	PSD	2.60477
	Klöch	KN1508	0.176	1	23.18	63.99	318.3	48.92	2.11044	0.201037	PSD	1.80852
	Klöch	KN1509	0.1577	1	6.787	26.64	277.4	17.46	2.57257	0.0960346	MD	1.75904
	Neuhaus	NH0201B	0.3371	1	17.8231	62.3898	324.34	32.4454	1.82041	0.192359	PSD	0.962148
	Neuhaus	NH0202C	0.4332	1	17.6116	58.1889	202.315	31.0161	1.76112	0.287616	PSD	0.467023
	Neuhaus	NH0204B	0.3256	1	13.175	68.7547	377.042	24.569	1.86482	0.182353	PSD	1.15799
	Neuhaus	NH0206B	0.2047	1	16.9406	51.3191	283.478	30.9703	1.82818	0.181034	PSD	1.38485
	Steinberg	SB0101	0.1417	1	13.52	16.03	73.11	25.45	1.8824	0.219259	PSD	0.515949
	Steinberg	SB0103	0.146	1	10.57	4.309	24.66	24.09	2.27909	0.174736	PSD	0.168904
	Steinberg	SB0104	0.2142	1	19.97	79.5	249.2	28.92	1.44817	0.319021	PSD	1.1634
	Steinberg	SB0105	0.1996	1	53.77	74.55	147.5	66.87	1.24363	0.505424	SD	0.738978
	Steinberg	SB0107	0.1314	1	19.12	5.948	20.49	38.17	1.99634	0.290288	PSD	0.155936
	Steinberg	SB0108	0.1517	1	16.8	61.24	183.2	24.26	1.44405	0.334279	PSD	1.20765
	Steinberg	SB0203	0.1898	1	11.05	17.96	78.46	19.8	1.79186	0.228906	PSD	0.413383
	Steinberg	SB0204	0.1637	1	14.71	25.56	105	26.08	1.77294	0.243429	PSD	0.641417
	Steinberg	SB0205	0.0954	1	12.87	23.82	83.44	18.76	1.45765	0.285475	PSD	0.874633
	Steinberg	SB0207	0.1316	1	8.534	17.63	145.7	25.23	2.95641	0.121002	PSD	1.10714
	Steinberg	SB0208	0.0976	1	11.15	10.11	77.42	28.88	2.59013	0.130586	PSD	0.793238
	Steinberg	SB0301	0.1747	1	11.4	42.84	189.7	18.67	1.63772	0.22583	PSD	1.08586
	Steinberg	SB0303	0.1874	1	10.33	42.43	216.7	17.94	1.73669	0.195801	PSD	1.15635
	Steinberg	SB0307	0.1119	1	15.83	33.02	127.8	25.23	1.59381	0.258372	PSD	1.14209
	Steinberg	SB0308	0.1768	1	10.33	40.69	198	17.46	1.69022	0.205505	PSD	1.11991
	Steinberg	SB0309	0.1065	1	16.03	30.17	109	24.75	1.54398	0.276789	PSD	1.02347
	Steinberg	SB0311	0.1552	1	10.32	37.57	187.2	17.89	1.73353	0.200694	PSD	1.20619
	Steinberg	SB0401	0.071	1	10.45	19.71	185.5	26.65	2.55024	0.106253	PSD	2.61268
	Steinberg	SB0402	0.0441	1	21.54	23.31	98.89	41.73	1.93733	0.235716	PSD	2.2424
	Steinberg	SB0403	0.1062	1	13.72	38.21	237.7	27.71	2.01968	0.160749	PSD	2.23823
	Steinberg	SB0404	0.1182	1	16.54	43.62	231.6	33.12	2.00242	0.188342	PSD	1.95939
	Steinberg	SB0405	0.117	1	31.35	49.79	144.3	48.09	1.53397	0.345045	PSD	1.23333
	Steinberg	SB0407	0.0843	1	14.75	32.1	185.6	29.51	2.00068	0.172953	PSD	2.20166
	Steinberg	SB0501	0.1772	1	4.8	18.16	165	11.39	2.37292	0.110061	PSD	0.931151
	Steinberg	SB0503	0.1822	1	4.213	18.6	219.1	11.38	2.70116	0.0848927	MD	1.20252
	Steinberg	SB0506	0.1431	1	5.518	16.63	147	13.77	2.49547	0.113129	PSD	1.02725
	Steinberg	SB0507	0.1929	1	4.43	29.03	450.9	14.09	3.18059	0.0643823	MD	2.33748
	Steinberg	SB0508	0.1727	1	5.289	25.27	250.9	13.2	2.49575	0.100717	PSD	1.45281
	Steinberg	SB0510	0.1468	1	13.75	54.29	288.6	31.16	2.26618	0.188115	PSD	1.96594
	Stradner K.	SK0202B	0.2943	1	17.1337	53.1759	409.148	37.6709	2.19865	0.129967	PSD	1.39024
	Stradner K.	SK0205C	0.2639	1	25.4995	113.861	571.762	48.3918	1.89776	0.199141	PSD	2.16659
	Stradner K.	SK0210B	0.326	1	21.9841	244.196	1290.89	43.213	1.96565	0.189168	PSD	3.9598
	Stradner K.	SK0215C	0.4751	1	20.0978	325.161	1963.49	42.8859	2.13386	0.165604	PSD	4.13279
	Stradner K.	SK0217C	0.4254	1	24.4097	317.562	1862.85	48.4316	1.98411	0.170471	PSD	4.37907
	Stein	ST0201B	0.3262	1	32.2643	73.9025	237.488	48.8959	1.51548	0.311184	PSD	0.728044
	Stein	ST0203B	0.2641	1	27.6124	91.2342	312.535	41.5872	1.50611	0.291917	PSD	1.1834
	Stein	ST0208B	0.1844	1	22.7764	29.7942	108.325	37.9549	1.66642	0.275044	PSD	0.587446
	Stein	ST0211B	0.3254	1	23.6171	59.9431	257.071	41.7023	1.76577	0.233177	PSD	0.790014
	Tieschen	TS0302	0.0842	1	15.21	24.75	196.3	38.45	2.52794	0.126083	PSD	2.33135
	Tieschen	TS0303	0.1252	1	13.26	14.75	103.1	34.97	2.63725	0.143065	PSD	0.823482
	Tieschen	TS0306	0.1563	1	9.95	7.466	28.43	19.3	1.9397	0.26261	PSD	0.181894
	Tieschen	TS0310	0.1038	1	21.14	21.34	127.8	45.84	2.1684	0.16698	PSD	1.23121
	Tieschen	TS0311	0.1025	1	20.25	20.92	131.1	44.49	2.19704	0.159573	PSD	1.27902
	Waltra	WA0201B	0.2993	1	18.367	205.201	1444.92	41.9782	2.28553	0.142015	PSD	4.82768
	Waltra	WA0203B	0.1258	1	24.5341	78.2975	444.507	50.9379	2.07621	0.176145	PSD	3.53344
	Waltra	WA0206B	0.373	1	21.1481	218.221	1449.12	44.5588	2.10699	0.150588	PSD	3.88505
	Waltra	WA0211C	0.3815	1	18.825	138.688	1104.84	48.4868	2.57567	0.125528	PSD	2.89604
